# Supplementary material for: New perspectives on an old grouping: The genomic and phenotypic variability of Oxalobacter formigenes and the implications for calcium oxalate stone prevention
Source: Front Microbiol. 2022 Dec 21;13:1011102. doi: 10.3389/fmicb.2022.1011102 (PMC9812493; doi:10.3389/fmicb.2022.1011102)
Supplement: Supplementary file 1 [file Table_1.xlsx]

## Sheet: Sheet1
Supplemental Table 1. Genome statistics for Oxalobacter strains investigated in this study.
Strain Name	Biosample	Origin	Genome size (Mb)	%GC	Genome Sequence Source	Number of Contigs	N50	N/100 kbp	Completeness	Contaminiation
HC-1	SAMN06036219	Human feces	2.47	49.58	https://doi.org/10.1128/genomeA.00533-17	1	2468871	0	96.9626	1.63551
HOxHM18	SAMN28572145	Human feces	2.28	49.59	This study	1	2279568	0	87.3093	1.63551
MGYG-HGUT-01331	SAMEA5850834	Human feces	2.44	49.59	BioProject: PRJEB33885	9	2424267	771.23	96.9626	1.16822
OxB	SAMN28572146	Sheep rumen	2.41	49.56	This study	83	148325	0	96.9626	1.63551
OxCC13	SAMN06036220	Human feces	2.43	49.6	https://doi.org/10.1128/genomeA.00534-17	1	2433653	0	96.9626	1.63551
OxWR1	SAMN28572147	Wild rat cecum	2.45	49.69	This study	1	2454766	0	96.9626	1.40187
HOxSLD-1	SAMN28572148	Human feces	2.46	49.57	This study	1	2458177	0	96.9626	1.40187
HOxSLD-2	SAMN28572149	Human feces	2.46	49.56	This study	1	2460227	0	96.9626	1.40187
SSYG-15	SAMN12359453	Human feces	2.47	49.56	https://doi.org/10.1128/MRA.01059-19	1	2467769	0	96.9626	1.63551
ERR2013569	SAMEA7847087	Human feces	2.35	49.78	BioProject: PRJEB37358	48	90202	0	96.4953	1.09034
HRGM_Genome_1325	SAMN19224697	Human feces	2.36	49.06	https://doi.org/10.1186/s13073-021-00950-7	103	37168	66.86	96.4953	0.959174
BA1	SAMN28572150	Human feces	2.37	51.45	This study	66	122760	0	97.1184	0.46729
BA2	SAMN28572151	Human feces	2.41	51.46	This study	1	2406724	0	96.5343	0.934579
HOxNP-1	SAMN28572152	Human feces	2.27	50.99	This study	1	2272658	0	97.1184	0.934579
HOxNP-2	SAMN28572153	Human feces	2.27	50.99	This study	1	2272692	0	96.6511	0.934579
HOxNP-3	SAMN28572154	Human feces	2.27	50.99	This study	1	2272733	0	96.6511	0.934579
OxK	SAMN28572155	Human feces	2.24	51.23	This study	1	2244083	0	95.7165	0.934579
Va3	SAMN28572156	Human feces	2.29	51.05	This study	1	2285712	0	96.9626	0.934579
HOxBLS	SAMN02463716	Human feces	2.49	52.68	BioProject: PRJNA32497	2	1806203	108.5	96.315	1.0514
MGYG-HGUT-02505	SAMEA5852010	Human feces	2.51	52.68	BioProject: PRJEB33885	19	2490475	1753.23	96.315	0.584112
OxGP1	SAMN28572157	Guinea pig cecum	1.93	53.83	This study	32	218854	0	96.315	1.16822
Oxalobacter vibrioformis WoOx3	SAMN28572144	Anoxic freshwater sediment	2.61	51.83	This study	1	2606300	0	95.8723	2.13201
