# Supplementary material for: New perspectives on an old grouping: The genomic and phenotypic variability of Oxalobacter formigenes and the implications for calcium oxalate stone prevention
Source: Front Microbiol. 2022 Dec 21;13:1011102. doi: 10.3389/fmicb.2022.1011102 (PMC9812493; doi:10.3389/fmicb.2022.1011102)
Supplement: Supplementary file 2 [file Table_2.xlsx]

## Sheet: Sheet1
Supplemental Table 2. qPCR primers used in this study.
Primer	Sequence	Amplicon Size (bp)
341/534 Universal Bacterial	F: CCTACGGGAGGCAGCAG	193
	R: ATTACCGCGGCTGCTGG
Oxalobacter (Oxc)	F: GCTCTGGAAGAAGCTGTTGC	99
	R: GTTCAGGCTCTTGATACGGC
Oxalobacter formigenes	F: AGTTCCACTGTATTGATCAGG	90
	R: GGAAGTATTCGATTCACAACG
Oxalobacter aliiformigenes	F: CATTGTTCCTCAGCTCTGTCC	168
	R: GTCGAAGAGGATTACGCATGG
Oxalobacter paeniformigenes	F: ATACGATGGTGACGAAAAGC	107
	R: GTTGTTACGATGTCCGTAGG
Oxalobacter paraformigenes	F: AAGACCGATTATTCTGACTGG	76
	R: TAATCTCCATGACGATACTGC
