# Supplementary material for: New perspectives on an old grouping: The genomic and phenotypic variability of Oxalobacter formigenes and the implications for calcium oxalate stone prevention
Source: Front Microbiol. 2022 Dec 21;13:1011102. doi: 10.3389/fmicb.2022.1011102 (PMC9812493; doi:10.3389/fmicb.2022.1011102)
Supplement: Supplementary file 3 [file Table_3.xlsx]

## Sheet: Sheet1
Supplemental Table 3. Pairwise distance comparisons between Oxalobacter genomes. N/A denotes values not able to be calculated.
Reference	Query	dDDH	AAI	ANI
HC-1	HC-1	100	100	100
HC-1	HOxHM18	99.7	99.96	99.9785
HC-1	MGYG-HGUT-01331	99.7	99.99	99.9606
HC-1	OxB	99.9	100	99.9787
HC-1	OxCC13	99.8	99.99	99.9935
HC-1	OxWR1	92.9	99.43	99.3774
HC-1	HOxSLD-1	99.1	99.86	99.8203
HC-1	HOxSLD-2	98.9	99.86	99.841
HC-1	SSYG-15	100	99.99	99.9919
HC-1	ERR2013569	91.5	99.06	99.2061
HC-1	HRGM_Genome_1325	35.2	92.77	89.276
HC-1	BA1	19.3	76.91	78.5526
HC-1	BA2	19.5	77	78.8403
HC-1	HOxNP-1	19.6	77.04	78.8528
HC-1	HOxNP-2	19.6	77	78.6626
HC-1	HOxNP-3	19.6	77.03	78.6837
HC-1	OxK	19.6	77.22	78.7527
HC-1	Va3	19.6	77.18	78.8094
HC-1	HOxBLS	19.5	77.73	79.2158
HC-1	MGYG-HGUT-02505	19.5	77.7	78.9877
HC-1	OxGP1	19.2	76.38	78.6614
HC-1	WoOx3	19	67.18	NA
HOxHM18	HC-1	99.7	99.96	99.9785
HOxHM18	HOxHM18	100	100	100
HOxHM18	MGYG-HGUT-01331	99.9	99.97	99.9686
HOxHM18	OxB	99.6	99.97	99.9712
HOxHM18	OxCC13	100	99.97	99.9891
HOxHM18	OxWR1	92.3	99.42	99.3333
HOxHM18	HOxSLD-1	98.9	99.86	99.8147
HOxHM18	HOxSLD-2	98.7	99.86	99.8081
HOxHM18	SSYG-15	99.7	99.96	99.9745
HOxHM18	ERR2013569	91.4	99.17	99.0977
HOxHM18	HRGM_Genome_1325	34.8	92.58	89.1455
HOxHM18	BA1	19.2	76.68	78.5314
HOxHM18	BA2	19.4	76.86	78.6857
HOxHM18	HOxNP-1	19.5	76.74	78.6376
HOxHM18	HOxNP-2	19.5	76.7	78.5497
HOxHM18	HOxNP-3	19.5	76.74	78.6451
HOxHM18	OxK	19.6	76.86	78.7375
HOxHM18	Va3	19.5	76.86	78.6232
HOxHM18	HOxBLS	19.5	77.62	79.0133
HOxHM18	MGYG-HGUT-02505	19.5	77.57	78.8692
HOxHM18	OxGP1	19.1	76.07	78.5936
HOxHM18	WoOx3	18.5	66.76	NA
MGYG-HGUT-01331	HC-1	99.7	99.99	99.9606
MGYG-HGUT-01331	HOxHM18	99.9	99.97	99.9686
MGYG-HGUT-01331	MGYG-HGUT-01331	100	100	100
MGYG-HGUT-01331	OxB	99.7	99.99	99.9742
MGYG-HGUT-01331	OxCC13	100	100	99.9708
MGYG-HGUT-01331	OxWR1	92.9	99.46	99.3429
MGYG-HGUT-01331	HOxSLD-1	99.1	99.86	99.7968
MGYG-HGUT-01331	HOxSLD-2	98.9	99.86	99.8212
MGYG-HGUT-01331	SSYG-15	99.7	99.99	99.9587
MGYG-HGUT-01331	ERR2013569	92.2	99.27	99.1773
MGYG-HGUT-01331	HRGM_Genome_1325	35.3	92.77	89.3543
MGYG-HGUT-01331	BA1	19.2	76.94	78.5487
MGYG-HGUT-01331	BA2	19.3	77.04	78.6204
MGYG-HGUT-01331	HOxNP-1	19.5	76.99	78.5866
MGYG-HGUT-01331	HOxNP-2	19.5	76.95	78.4084
MGYG-HGUT-01331	HOxNP-3	19.5	77.02	78.459
MGYG-HGUT-01331	OxK	19.5	77.17	78.5486
MGYG-HGUT-01331	Va3	19.5	77.13	78.5178
MGYG-HGUT-01331	HOxBLS	19.5	77.73	78.9578
MGYG-HGUT-01331	MGYG-HGUT-02505	19.4	77.7	78.8069
MGYG-HGUT-01331	OxGP1	19.1	76.37	78.5887
MGYG-HGUT-01331	WoOx3	18.5	67.12	NA
OxB	HC-1	99.9	100	99.9787
OxB	HOxHM18	99.6	99.97	99.9712
OxB	MGYG-HGUT-01331	99.7	99.99	99.9742
OxB	OxB	100	100	100
OxB	OxCC13	99.7	99.99	99.9768
OxB	OxWR1	92.9	99.44	99.3521
OxB	HOxSLD-1	99	99.86	99.8264
OxB	HOxSLD-2	98.8	99.85	99.8021
OxB	SSYG-15	99.9	99.99	99.9762
OxB	ERR2013569	92	99.12	99.2221
OxB	HRGM_Genome_1325	35.3	92.87	89.3083
OxB	BA1	19.2	77	78.4898
OxB	BA2	19.3	77.14	78.5797
OxB	HOxNP-1	19.5	77.08	78.5784
OxB	HOxNP-2	19.5	77.07	78.4201
OxB	HOxNP-3	19.5	77.1	78.4889
OxB	OxK	19.5	77.29	78.4714
OxB	Va3	19.5	77.19	78.4657
OxB	HOxBLS	19.5	77.86	79.0268
OxB	MGYG-HGUT-02505	19.4	77.82	78.9212
OxB	OxGP1	19.1	76.44	78.5889
OxB	WoOx3	18.5	67.16	NA
OxCC13	HC-1	99.8	99.99	99.9935
OxCC13	HOxHM18	100	99.97	99.9891
OxCC13	MGYG-HGUT-01331	100	100	99.9708
OxCC13	OxB	99.7	99.99	99.9768
OxCC13	OxCC13	100	100	100
OxCC13	OxWR1	92.8	99.47	99.396
OxCC13	HOxSLD-1	99.1	99.86	99.7935
OxCC13	HOxSLD-2	98.9	99.86	99.8354
OxCC13	SSYG-15	99.8	99.99	99.9856
OxCC13	ERR2013569	92	99.25	99.1809
OxCC13	HRGM_Genome_1325	35.2	92.77	89.2842
OxCC13	BA1	19.3	76.96	78.5779
OxCC13	BA2	19.4	77.11	78.8269
OxCC13	HOxNP-1	19.6	77.03	78.7795
OxCC13	HOxNP-2	19.6	77	78.6412
OxCC13	HOxNP-3	19.6	77.02	78.7234
OxCC13	OxK	19.6	77.22	78.7896
OxCC13	Va3	19.6	77.17	78.7134
OxCC13	HOxBLS	19.5	77.78	79.1859
OxCC13	MGYG-HGUT-02505	19.5	77.71	78.9941
OxCC13	OxGP1	19.2	76.38	78.6835
OxCC13	WoOx3	19	67.2	NA
OxWR1	HC-1	92.9	99.43	99.3774
OxWR1	HOxHM18	92.3	99.42	99.3333
OxWR1	MGYG-HGUT-01331	92.9	99.46	99.3429
OxWR1	OxB	92.9	99.44	99.3521
OxWR1	OxCC13	92.8	99.47	99.396
OxWR1	OxWR1	100	100	100
OxWR1	HOxSLD-1	93	99.45	99.2982
OxWR1	HOxSLD-2	92.5	99.45	99.3319
OxWR1	SSYG-15	92.8	99.42	99.3852
OxWR1	ERR2013569	92.5	99.33	99.2099
OxWR1	HRGM_Genome_1325	35.2	92.82	89.2818
OxWR1	BA1	19.2	77.03	78.5526
OxWR1	BA2	19.3	77.19	78.87
OxWR1	HOxNP-1	19.5	76.99	78.7991
OxWR1	HOxNP-2	19.5	76.96	78.5804
OxWR1	HOxNP-3	19.5	76.98	78.6857
OxWR1	OxK	19.6	77.17	78.6826
OxWR1	Va3	19.5	77.14	78.7663
OxWR1	HOxBLS	19.5	77.8	79.2913
OxWR1	MGYG-HGUT-02505	19.5	77.76	79.1004
OxWR1	OxGP1	19.2	76.37	78.7643
OxWR1	WoOx3	18.8	67.2	NA
HOxSLD-1	HC-1	99.1	99.86	99.8203
HOxSLD-1	HOxHM18	98.9	99.86	99.8147
HOxSLD-1	MGYG-HGUT-01331	99.1	99.86	99.7968
HOxSLD-1	OxB	99	99.86	99.8264
HOxSLD-1	OxCC13	99.1	99.86	99.7935
HOxSLD-1	OxWR1	93	99.45	99.2982
HOxSLD-1	HOxSLD-1	100	100	100
HOxSLD-1	HOxSLD-2	100	99.99	99.9957
HOxSLD-1	SSYG-15	99.1	99.86	99.8287
HOxSLD-1	ERR2013569	92.6	99.3	99.2586
HOxSLD-1	HRGM_Genome_1325	35.2	92.8	89.3122
HOxSLD-1	BA1	19.3	77.14	78.5951
HOxSLD-1	BA2	19.4	77.22	78.8129
HOxSLD-1	HOxNP-1	19.6	77.02	78.7731
HOxSLD-1	HOxNP-2	19.6	76.98	78.5915
HOxSLD-1	HOxNP-3	19.6	77.01	78.7563
HOxSLD-1	OxK	19.6	77.23	78.8601
HOxSLD-1	Va3	19.6	77.18	78.7152
HOxSLD-1	HOxBLS	19.5	77.53	79.0857
HOxSLD-1	MGYG-HGUT-02505	19.5	77.49	78.905
HOxSLD-1	OxGP1	19.2	76.41	78.7239
HOxSLD-1	WoOx3	19	67.13	NA
HOxSLD-2	HC-1	98.9	99.86	99.841
HOxSLD-2	HOxHM18	98.7	99.86	99.8081
HOxSLD-2	MGYG-HGUT-01331	98.9	99.86	99.8212
HOxSLD-2	OxB	98.8	99.85	99.8021
HOxSLD-2	OxCC13	98.9	99.86	99.8354
HOxSLD-2	OxWR1	92.5	99.45	99.3319
HOxSLD-2	HOxSLD-1	100	99.99	99.9957
HOxSLD-2	HOxSLD-2	100	100	100
HOxSLD-2	SSYG-15	98.9	99.85	99.8289
HOxSLD-2	ERR2013569	92.6	99.3	99.2051
HOxSLD-2	HRGM_Genome_1325	35.2	92.8	89.3297
HOxSLD-2	BA1	19.3	77.16	78.5917
HOxSLD-2	BA2	19.4	77.24	78.7866
HOxSLD-2	HOxNP-1	19.6	77.02	78.7616
HOxSLD-2	HOxNP-2	19.6	76.97	78.6251
HOxSLD-2	HOxNP-3	19.6	77	78.6384
HOxSLD-2	OxK	19.6	77.19	78.6732
HOxSLD-2	Va3	19.6	77.17	78.6446
HOxSLD-2	HOxBLS	19.5	77.53	79.1862
HOxSLD-2	MGYG-HGUT-02505	19.5	77.49	78.9778
HOxSLD-2	OxGP1	19.2	76.45	78.7395
HOxSLD-2	WoOx3	19	67.16	NA
SSYG-15	HC-1	100	99.99	99.9919
SSYG-15	HOxHM18	99.7	99.96	99.9745
SSYG-15	MGYG-HGUT-01331	99.7	99.99	99.9587
SSYG-15	OxB	99.9	99.99	99.9762
SSYG-15	OxCC13	99.8	99.99	99.9856
SSYG-15	OxWR1	92.8	99.42	99.3852
SSYG-15	HOxSLD-1	99.1	99.86	99.8287
SSYG-15	HOxSLD-2	98.9	99.85	99.8289
SSYG-15	SSYG-15	100	100	100
SSYG-15	ERR2013569	91.5	99.03	99.136
SSYG-15	HRGM_Genome_1325	35.3	92.81	89.3046
SSYG-15	BA1	19.3	76.97	78.6347
SSYG-15	BA2	19.5	77.06	78.836
SSYG-15	HOxNP-1	19.6	77.06	78.9044
SSYG-15	HOxNP-2	19.6	77.02	78.7869
SSYG-15	HOxNP-3	19.6	77.05	78.8161
SSYG-15	OxK	19.7	77.23	78.8016
SSYG-15	Va3	19.6	77.18	78.8586
SSYG-15	HOxBLS	19.5	77.79	79.186
SSYG-15	MGYG-HGUT-02505	19.5	77.75	78.9857
SSYG-15	OxGP1	19.3	76.44	78.6825
SSYG-15	WoOx3	19	67.17	NA
ERR2013569	HC-1	91.5	99.06	99.2061
ERR2013569	HOxHM18	91.4	99.17	99.0977
ERR2013569	MGYG-HGUT-01331	92.2	99.27	99.1773
ERR2013569	OxB	92	99.12	99.2221
ERR2013569	OxCC13	92	99.25	99.1809
ERR2013569	OxWR1	92.5	99.33	99.2099
ERR2013569	HOxSLD-1	92.6	99.3	99.2586
ERR2013569	HOxSLD-2	92.6	99.3	99.2051
ERR2013569	SSYG-15	91.5	99.03	99.136
ERR2013569	ERR2013569	100	100	100
ERR2013569	HRGM_Genome_1325	35.3	92.8	89.2524
ERR2013569	BA1	19.2	77.01	78.5418
ERR2013569	BA2	19.3	77.11	78.6112
ERR2013569	HOxNP-1	19.3	77.04	78.6333
ERR2013569	HOxNP-2	19.3	76.99	78.4675
ERR2013569	HOxNP-3	19.3	77.02	78.5224
ERR2013569	OxK	19.4	77.25	78.5146
ERR2013569	Va3	19.3	77.18	78.5761
ERR2013569	HOxBLS	19.5	77.84	79.146
ERR2013569	MGYG-HGUT-02505	19.4	77.81	79.0313
ERR2013569	OxGP1	19	76.44	78.5927
ERR2013569	WoOx3	18.2	67.14	NA
HRGM_Genome_1325	HC-1	35.2	92.77	89.276
HRGM_Genome_1325	HOxHM18	34.8	92.58	89.1455
HRGM_Genome_1325	MGYG-HGUT-01331	35.3	92.77	89.3543
HRGM_Genome_1325	OxB	35.3	92.87	89.3083
HRGM_Genome_1325	OxCC13	35.2	92.77	89.2842
HRGM_Genome_1325	OxWR1	35.2	92.82	89.2818
HRGM_Genome_1325	HOxSLD-1	35.2	92.8	89.3122
HRGM_Genome_1325	HOxSLD-2	35.2	92.8	89.3297
HRGM_Genome_1325	SSYG-15	35.3	92.81	89.3046
HRGM_Genome_1325	ERR2013569	35.3	92.8	89.2524
HRGM_Genome_1325	HRGM_Genome_1325	100	100	100
HRGM_Genome_1325	BA1	18.7	76.86	78.3486
HRGM_Genome_1325	BA2	18.7	77.01	78.4253
HRGM_Genome_1325	HOxNP-1	18.7	76.74	78.4354
HRGM_Genome_1325	HOxNP-2	18.7	76.68	78.3742
HRGM_Genome_1325	HOxNP-3	18.7	76.74	78.3334
HRGM_Genome_1325	OxK	18.6	76.92	78.3564
HRGM_Genome_1325	Va3	18.7	76.73	78.2773
HRGM_Genome_1325	HOxBLS	19.1	77.59	78.6443
HRGM_Genome_1325	MGYG-HGUT-02505	19.1	77.53	78.5233
HRGM_Genome_1325	OxGP1	18.9	75.92	78.1907
HRGM_Genome_1325	WoOx3	16.2	66.81	NA
BA1	HC-1	19.3	76.91	78.5526
BA1	HOxHM18	19.2	76.68	78.5314
BA1	MGYG-HGUT-01331	19.2	76.94	78.5487
BA1	OxB	19.2	77	78.4898
BA1	OxCC13	19.3	76.96	78.5779
BA1	OxWR1	19.2	77.03	78.5526
BA1	HOxSLD-1	19.3	77.14	78.5951
BA1	HOxSLD-2	19.3	77.16	78.5917
BA1	SSYG-15	19.3	76.97	78.6347
BA1	ERR2013569	19.2	77.01	78.5418
BA1	HRGM_Genome_1325	18.7	76.86	78.3486
BA1	BA1	100	100	100
BA1	BA2	99.9	99.98	99.975
BA1	HOxNP-1	68.9	97.11	96.3357
BA1	HOxNP-2	68.9	97.1	96.4018
BA1	HOxNP-3	68.9	97.13	96.3295
BA1	OxK	69.1	97.31	96.386
BA1	Va3	69.7	97.22	96.4652
BA1	HOxBLS	21.8	83.17	80.5117
BA1	MGYG-HGUT-02505	21.8	83.11	80.4222
BA1	OxGP1	20.7	81.65	79.7436
BA1	WoOx3	18.3	66.75	NA
BA2	HC-1	19.5	77	78.8403
BA2	HOxHM18	19.4	76.86	78.6857
BA2	MGYG-HGUT-01331	19.3	77.04	78.6204
BA2	OxB	19.3	77.14	78.5797
BA2	OxCC13	19.4	77.11	78.8269
BA2	OxWR1	19.3	77.19	78.87
BA2	HOxSLD-1	19.4	77.22	78.8129
BA2	HOxSLD-2	19.4	77.24	78.7866
BA2	SSYG-15	19.5	77.06	78.836
BA2	ERR2013569	19.3	77.11	78.6112
BA2	HRGM_Genome_1325	18.7	77.01	78.4253
BA2	BA1	99.9	99.98	99.975
BA2	BA2	100	100	100
BA2	HOxNP-1	68.7	97.08	96.2688
BA2	HOxNP-2	68.7	97.1	96.2729
BA2	HOxNP-3	68.6	97.09	96.3241
BA2	OxK	68.8	97.31	96.36
BA2	Va3	69.5	97.23	96.3735
BA2	HOxBLS	21.9	83.23	80.62
BA2	MGYG-HGUT-02505	21.9	83.2	80.4273
BA2	OxGP1	20.8	81.84	79.8986
BA2	WoOx3	19	66.96	NA
HOxNP-1	HC-1	19.6	77.04	78.8528
HOxNP-1	HOxHM18	19.5	76.74	78.6376
HOxNP-1	MGYG-HGUT-01331	19.5	76.99	78.5866
HOxNP-1	OxB	19.5	77.08	78.5784
HOxNP-1	OxCC13	19.6	77.03	78.7795
HOxNP-1	OxWR1	19.5	76.99	78.7991
HOxNP-1	HOxSLD-1	19.6	77.02	78.7731
HOxNP-1	HOxSLD-2	19.6	77.02	78.7616
HOxNP-1	SSYG-15	19.6	77.06	78.9044
HOxNP-1	ERR2013569	19.3	77.04	78.6333
HOxNP-1	HRGM_Genome_1325	18.7	76.74	78.4354
HOxNP-1	BA1	68.9	97.11	96.3357
HOxNP-1	BA2	68.7	97.08	96.2688
HOxNP-1	HOxNP-1	100	100	100
HOxNP-1	HOxNP-2	100	99.99	99.9967
HOxNP-1	HOxNP-3	100	99.99	99.9947
HOxNP-1	OxK	89.9	99.09	98.8428
HOxNP-1	Va3	90	98.94	98.7672
HOxNP-1	HOxBLS	21.9	83.44	80.6971
HOxNP-1	MGYG-HGUT-02505	21.9	83.4	80.6265
HOxNP-1	OxGP1	20.8	81.76	79.6613
HOxNP-1	WoOx3	19.5	67.03	NA
HOxNP-2	HC-1	19.6	77	78.6626
HOxNP-2	HOxHM18	19.5	76.7	78.5497
HOxNP-2	MGYG-HGUT-01331	19.5	76.95	78.4084
HOxNP-2	OxB	19.5	77.07	78.4201
HOxNP-2	OxCC13	19.6	77	78.6412
HOxNP-2	OxWR1	19.5	76.96	78.5804
HOxNP-2	HOxSLD-1	19.6	76.98	78.5915
HOxNP-2	HOxSLD-2	19.6	76.97	78.6251
HOxNP-2	SSYG-15	19.6	77.02	78.7869
HOxNP-2	ERR2013569	19.3	76.99	78.4675
HOxNP-2	HRGM_Genome_1325	18.7	76.68	78.3742
HOxNP-2	BA1	68.9	97.1	96.4018
HOxNP-2	BA2	68.7	97.1	96.2729
HOxNP-2	HOxNP-1	100	99.99	99.9967
HOxNP-2	HOxNP-2	100	100	100
HOxNP-2	HOxNP-3	100	99.99	99.9961
HOxNP-2	OxK	89.8	99.09	98.8722
HOxNP-2	Va3	89.9	98.94	98.8016
HOxNP-2	HOxBLS	21.9	83.41	80.7448
HOxNP-2	MGYG-HGUT-02505	21.9	83.37	80.6291
HOxNP-2	OxGP1	20.8	81.74	79.6985
HOxNP-2	WoOx3	19.5	67.04	NA
HOxNP-3	HC-1	19.6	77.03	78.6837
HOxNP-3	HOxHM18	19.5	76.74	78.6451
HOxNP-3	MGYG-HGUT-01331	19.5	77.02	78.459
HOxNP-3	OxB	19.5	77.1	78.4889
HOxNP-3	OxCC13	19.6	77.02	78.7234
HOxNP-3	OxWR1	19.5	76.98	78.6857
HOxNP-3	HOxSLD-1	19.6	77.01	78.7563
HOxNP-3	HOxSLD-2	19.6	77	78.6384
HOxNP-3	SSYG-15	19.6	77.05	78.8161
HOxNP-3	ERR2013569	19.3	77.02	78.5224
HOxNP-3	HRGM_Genome_1325	18.7	76.74	78.3334
HOxNP-3	BA1	68.9	97.13	96.3295
HOxNP-3	BA2	68.6	97.09	96.3241
HOxNP-3	HOxNP-1	100	99.99	99.9947
HOxNP-3	HOxNP-2	100	99.99	99.9961
HOxNP-3	HOxNP-3	100	100	100
HOxNP-3	OxK	89.7	99.11	98.8272
HOxNP-3	Va3	89.9	98.94	98.7386
HOxNP-3	HOxBLS	21.9	83.4	80.7852
HOxNP-3	MGYG-HGUT-02505	21.9	83.37	80.6037
HOxNP-3	OxGP1	20.8	81.74	79.7706
HOxNP-3	WoOx3	19.5	67	NA
OxK	HC-1	19.6	77.22	78.7527
OxK	HOxHM18	19.6	76.86	78.7375
OxK	MGYG-HGUT-01331	19.5	77.17	78.5486
OxK	OxB	19.5	77.29	78.4714
OxK	OxCC13	19.6	77.22	78.7896
OxK	OxWR1	19.6	77.17	78.6826
OxK	HOxSLD-1	19.6	77.23	78.8601
OxK	HOxSLD-2	19.6	77.19	78.6732
OxK	SSYG-15	19.7	77.23	78.8016
OxK	ERR2013569	19.4	77.25	78.5146
OxK	HRGM_Genome_1325	18.6	76.92	78.3564
OxK	BA1	69.1	97.31	96.386
OxK	BA2	68.8	97.31	96.36
OxK	HOxNP-1	89.9	99.09	98.8428
OxK	HOxNP-2	89.8	99.09	98.8722
OxK	HOxNP-3	89.7	99.11	98.8272
OxK	OxK	100	100	100
OxK	Va3	92.2	99.23	99.0404
OxK	HOxBLS	21.9	83.6	80.8585
OxK	MGYG-HGUT-02505	21.9	83.62	80.7288
OxK	OxGP1	20.7	81.95	79.7845
OxK	WoOx3	19.5	67.01	NA
Va3	HC-1	19.6	77.18	78.8094
Va3	HOxHM18	19.5	76.86	78.6232
Va3	MGYG-HGUT-01331	19.5	77.13	78.5178
Va3	OxB	19.5	77.19	78.4657
Va3	OxCC13	19.6	77.17	78.7134
Va3	OxWR1	19.5	77.14	78.7663
Va3	HOxSLD-1	19.6	77.18	78.7152
Va3	HOxSLD-2	19.6	77.17	78.6446
Va3	SSYG-15	19.6	77.18	78.8586
Va3	ERR2013569	19.3	77.18	78.5761
Va3	HRGM_Genome_1325	18.7	76.73	78.2773
Va3	BA1	69.7	97.22	96.4652
Va3	BA2	69.5	97.23	96.3735
Va3	HOxNP-1	90	98.94	98.7672
Va3	HOxNP-2	89.9	98.94	98.8016
Va3	HOxNP-3	89.9	98.94	98.7386
Va3	OxK	92.2	99.23	99.0404
Va3	Va3	100	100	100
Va3	HOxBLS	22	83.52	80.7849
Va3	MGYG-HGUT-02505	22	83.46	80.7401
Va3	OxGP1	20.8	81.77	79.802
Va3	WoOx3	19.5	66.99	NA
HOxBLS	HC-1	19.5	77.73	79.2158
HOxBLS	HOxHM18	19.5	77.62	79.0133
HOxBLS	MGYG-HGUT-01331	19.5	77.73	78.9578
HOxBLS	OxB	19.5	77.86	79.0268
HOxBLS	OxCC13	19.5	77.78	79.1859
HOxBLS	OxWR1	19.5	77.8	79.2913
HOxBLS	HOxSLD-1	19.5	77.53	79.0857
HOxBLS	HOxSLD-2	19.5	77.53	79.1862
HOxBLS	SSYG-15	19.5	77.79	79.186
HOxBLS	ERR2013569	19.5	77.84	79.146
HOxBLS	HRGM_Genome_1325	19.1	77.59	78.6443
HOxBLS	BA1	21.8	83.17	80.5117
HOxBLS	BA2	21.9	83.23	80.62
HOxBLS	HOxNP-1	21.9	83.44	80.6971
HOxBLS	HOxNP-2	21.9	83.41	80.7448
HOxBLS	HOxNP-3	21.9	83.4	80.7852
HOxBLS	OxK	21.9	83.6	80.8585
HOxBLS	Va3	22	83.52	80.7849
HOxBLS	HOxBLS	100	100	100
HOxBLS	MGYG-HGUT-02505	99.9	100	99.9315
HOxBLS	OxGP1	20.3	81.13	79.577
HOxBLS	WoOx3	18.2	67.44	NA
MGYG-HGUT-02505	HC-1	19.5	77.7	78.9877
MGYG-HGUT-02505	HOxHM18	19.5	77.57	78.8692
MGYG-HGUT-02505	MGYG-HGUT-01331	19.4	77.7	78.8069
MGYG-HGUT-02505	OxB	19.4	77.82	78.9212
MGYG-HGUT-02505	OxCC13	19.5	77.71	78.9941
MGYG-HGUT-02505	OxWR1	19.5	77.76	79.1004
MGYG-HGUT-02505	HOxSLD-1	19.5	77.49	78.905
MGYG-HGUT-02505	HOxSLD-2	19.5	77.49	78.9778
MGYG-HGUT-02505	SSYG-15	19.5	77.75	78.9857
MGYG-HGUT-02505	ERR2013569	19.4	77.81	79.0313
MGYG-HGUT-02505	HRGM_Genome_1325	19.1	77.53	78.5233
MGYG-HGUT-02505	BA1	21.8	83.11	80.4222
MGYG-HGUT-02505	BA2	21.9	83.2	80.4273
MGYG-HGUT-02505	HOxNP-1	21.9	83.4	80.6265
MGYG-HGUT-02505	HOxNP-2	21.9	83.37	80.6291
MGYG-HGUT-02505	HOxNP-3	21.9	83.37	80.6037
MGYG-HGUT-02505	OxK	21.9	83.62	80.7288
MGYG-HGUT-02505	Va3	22	83.46	80.7401
MGYG-HGUT-02505	HOxBLS	99.9	100	99.9315
MGYG-HGUT-02505	MGYG-HGUT-02505	100	100	100
MGYG-HGUT-02505	OxGP1	20.3	81.15	79.5501
MGYG-HGUT-02505	WoOx3	18	67.37	NA
OxGP1	HC-1	19.2	76.38	78.6614
OxGP1	HOxHM18	19.1	76.07	78.5936
OxGP1	MGYG-HGUT-01331	19.1	76.37	78.5887
OxGP1	OxB	19.1	76.44	78.5889
OxGP1	OxCC13	19.2	76.38	78.6835
OxGP1	OxWR1	19.2	76.37	78.7643
OxGP1	HOxSLD-1	19.2	76.41	78.7239
OxGP1	HOxSLD-2	19.2	76.45	78.7395
OxGP1	SSYG-15	19.3	76.44	78.6825
OxGP1	ERR2013569	19	76.44	78.5927
OxGP1	HRGM_Genome_1325	18.9	75.92	78.1907
OxGP1	BA1	20.7	81.65	79.7436
OxGP1	BA2	20.8	81.84	79.8986
OxGP1	HOxNP-1	20.8	81.76	79.6613
OxGP1	HOxNP-2	20.8	81.74	79.6985
OxGP1	HOxNP-3	20.8	81.74	79.7706
OxGP1	OxK	20.7	81.95	79.7845
OxGP1	Va3	20.8	81.77	79.802
OxGP1	HOxBLS	20.3	81.13	79.577
OxGP1	MGYG-HGUT-02505	20.3	81.15	79.5501
OxGP1	OxGP1	100	100	100
OxGP1	WoOx3	18.6	67.11	NA
WoOx3	HC-1	19	67.18	NA
WoOx3	HOxHM18	18.5	66.76	NA
WoOx3	MGYG-HGUT-01331	18.5	67.12	NA
WoOx3	OxB	18.5	67.16	NA
WoOx3	OxCC13	19	67.2	NA
WoOx3	OxWR1	18.8	67.2	NA
WoOx3	HOxSLD-1	19	67.13	NA
WoOx3	HOxSLD-2	19	67.16	NA
WoOx3	SSYG-15	19	67.17	NA
WoOx3	ERR2013569	18.2	67.14	NA
WoOx3	HRGM_Genome_1325	16.2	66.81	NA
WoOx3	BA1	18.3	66.75	NA
WoOx3	BA2	19	66.96	NA
WoOx3	HOxNP-1	19.5	67.03	NA
WoOx3	HOxNP-2	19.5	67.04	NA
WoOx3	HOxNP-3	19.5	67	NA
WoOx3	OxK	19.5	67.01	NA
WoOx3	Va3	19.5	66.99	NA
WoOx3	HOxBLS	18.2	67.44	NA
WoOx3	MGYG-HGUT-02505	18	67.37	NA
WoOx3	OxGP1	18.6	67.11	NA
WoOx3	WoOx3	100	100	NA
