# Supplementary material for: New perspectives on an old grouping: The genomic and phenotypic variability of Oxalobacter formigenes and the implications for calcium oxalate stone prevention
Source: Front Microbiol. 2022 Dec 21;13:1011102. doi: 10.3389/fmicb.2022.1011102 (PMC9812493; doi:10.3389/fmicb.2022.1011102)
Supplement: Supplementary file 4 [file Table_4.xlsx]

## Sheet: Sheet1
Supplemental Table 4. Pairwise PERMANOVA to determine functional differences between Oxalobacter species.
Comparison	R2	F	P
O. aliiformigenes vs O. formigenes	0.66127	29.284	0.001
O. aliiformigenes vs O. paraformigenes	0.64878	12.931	0.021
O. aliiformigenes vs O. paeniformigenes	0.61286	9.4984	0.117
O. formigenes vs O. paraformigenes	0.60449	15.284	0.013
O. formigenes vs O. paeniformigenes	0.89127	73.775	0.092
O. paraformigenes vs O. paeniformigenes	0.99657	290.85	0.3333
F = F statistic, P = P value.
s
