# Supplementary material for: New perspectives on an old grouping: The genomic and phenotypic variability of Oxalobacter formigenes and the implications for calcium oxalate stone prevention
Source: Front Microbiol. 2022 Dec 21;13:1011102. doi: 10.3389/fmicb.2022.1011102 (PMC9812493; doi:10.3389/fmicb.2022.1011102)
Supplement: Supplementary file 5 [file Table_5.xlsx]

## Sheet: Sheet1
Supplemental Table 5. Protein model quality scores.
Taxon	Strain	QMEAN	GMQE	QMEANDisCoGlobal (+/- 0.05)	Template	Seq Identity	Oligo-state	QSQE	Found by	Method	Resolution	Seq Similarity	Range	Coverage	Description	Predicted Binding Affinity (kcal/mol)	Predicted Ligands
O. aliiformigenes	BA1	-0.36	0.95	0.92	2JI7	86.27	homo-tetramer	0.65	HHblits	X-ray	1.82Å	0.57	7 - 566	1	OXALYL-COA DECARBOXYLASE	-7.9	4 x B3P, 4 x MG, 4 x OXT
O. aliiformigenes	BA2	-0.45	0.95	0.92	2JI7	86.27	homo-tetramer	0.65	HHblits	X-ray	1.82Å	0.57	7 - 566	1	OXALYL-COA DECARBOXYLASE	-7.3	4 x B3P, 4 x MG, 4 x OXT
O. aliiformigenes	HOxNP1	-0.41	0.95	0.94	2JI7	85.56	homo-tetramer	0.64	HHblits	X-ray	1.82Å	0.57	7 - 566	1	OXALYL-COA DECARBOXYLASE	-7.6	4 x B3P, 4 x MG, 4 x OXT
O. aliiformigenes	HOxNP2	-0.41	0.95	0.92	2JI7	85.56	homo-tetramer	0.64	HHblits	X-ray	1.82Å	0.57	7 - 566	1	OXALYL-COA DECARBOXYLASE	-6.5	4 x B3P, 4 x MG, 4 x OXT
O. aliiformigenes	HOxNP3	-0.41	0.95	0.92	2JI7	85.56	homo-tetramer	0.64	HHblits	X-ray	1.82Å	0.57	7 - 566	1	OXALYL-COA DECARBOXYLASE	-7.3	4 x B3P, 4 x MG, 4 x OXT
O. aliiformigenes	OxK	-0.4	0.95	0.92	2JI7	85.74	homo-tetramer	0.63	HHblits	X-ray	1.82Å	0.57	7 - 566	1	OXALYL-COA DECARBOXYLASE	-7.2	4 x B3P, 4 x MG, 4 x OXT
O. aliiformigenes	Va3	-0.4	0.95	0.92	2JI7	85.74	homo-tetramer	0.63	HHblits	X-ray	1.82Å	0.57	7 - 566	1	OXALYL-COA DECARBOXYLASE	-7.7	4 x B3P, 4 x MG, 4 x OXT
O. formigenes	ERR2013569	0.12	0.98	0.94	2JI7	100	homo-tetramer	0.68	HHblits	X-ray	1.82Å	0.61	7 - 565	1	OXALYL-COA DECARBOXYLASE	-7	4 x ADP, 12 x B3P, 4 x MG, 4 x OXT
O. formigenes	HC1	0.12	0.98	0.94	2JI7	100	homo-tetramer	0.68	HHblits	X-ray	1.82Å	0.61	7 - 565	1	OXALYL-COA DECARBOXYLASE	-7.5	4 x ADP, 12 x B3P, 4 x MG, 4 x OXT
O. formigenes	HOxHM18	0.12	0.98	0.94	2JI7	100	homo-tetramer	0.68	HHblits	X-ray	1.82Å	0.61	7 - 565	1	OXALYL-COA DECARBOXYLASE	-7.8	4 x ADP, 12 x B3P, 4 x MG, 4 x OXT
O. formigenes	HOxSLD-1	0.12	0.98	0.94	2JI7	100	homo-tetramer	0.68	HHblits	X-ray	1.82Å	0.61	7 - 565	1	OXALYL-COA DECARBOXYLASE	-6.9	4 x ADP, 12 x B3P, 4 x MG, 4 x OXT
O. formigenes	HOxSLD-2	0.12	0.98	0.94	2JI7	100	homo-tetramer	0.68	HHblits	X-ray	1.82Å	0.61	7 - 565	1	OXALYL-COA DECARBOXYLASE	-7	4 x ADP, 12 x B3P, 4 x MG, 4 x OXT
O. formigenes	MGYG-HGUT-01331	0.12	0.98	0.94	2JI7	100	homo-tetramer	0.68	HHblits	X-ray	1.82Å	0.61	7 - 565	1	OXALYL-COA DECARBOXYLASE	-6.1	4 x ADP, 12 x B3P, 4 x MG, 4 x OXT
O. formigenes	OxB	0.12	0.98	0.94	2JI7	100	homo-tetramer	0.68	HHblits	X-ray	1.82Å	0.61	7 - 565	1	OXALYL-COA DECARBOXYLASE	-8.2	4 x ADP, 12 x B3P, 4 x MG, 4 x OXT
O. formigenes	OxCC13	0.12	0.98	0.94	2JI7	100	homo-tetramer	0.68	HHblits	X-ray	1.82Å	0.61	7 - 565	1	OXALYL-COA DECARBOXYLASE	-6.8	4 x ADP, 12 x B3P, 4 x MG, 4 x OXT
O. formigenes	OxWR1	0.12	0.98	0.95	2JI7	100	homo-tetramer	0.68	HHblits	X-ray	1.82Å	0.61	7 - 565	1	OXALYL-COA DECARBOXYLASE	-6.8	4 x ADP, 12 x B3P, 4 x MG, 4 x OXT
O. formigenes	SSYG-15	0.12	0.98	0.92	2JI7	100	homo-tetramer	0.68	HHblits	X-ray	1.82Å	0.61	7 - 565	1	OXALYL-COA DECARBOXYLASE	-7.7	4 x ADP, 12 x B3P, 4 x MG, 4 x OXT
O. paeniformigenes	OxGP1	-0.42	0.95	0.92	2JI7	84.68	homo-tetramer	0.63	HHblits	X-ray	1.82Å	0.57	7 - 566	1	OXALYL-COA DECARBOXYLASE	-7.3	4 x B3P, 4 x MG, 4 x OXT
O. paraformigenes	HOxBLS	-0.5	0.95	0.92	2JI7	85.21	homo-tetramer	0.64	HHblits	X-ray	1.82Å	0.57	7 - 566	1	OXALYL-COA DECARBOXYLASE	-6.4	4 x B3P, 4 x MG, 4 x OXT
O. paraformigenes	MGYG-HGUT-02505	-0.5	0.95	0.92	2JI7	85.21	homo-tetramer	0.64	HHblits	X-ray	1.82Å	0.57	7 - 566	1	OXALYL-COA DECARBOXYLASE	-7.3	4 x B3P, 4 x MG, 4 x OXT
